# Supplementary material for: A hybrid-hierarchical genome assembly strategy to sequence the invasive golden mussel, Limnoperna fortunei
Source: Gigascience. 2017 Dec 15;7(2):gix128. doi: 10.1093/gigascience/gix128 (PMC5836269; doi:10.1093/gigascience/gix128)
Supplement: Supplemental material [file gix128_supp.zip]

Archive with 8 entries (8 files):
- Figure-S1.png
- figureS2.pdf
- Table-S4-final.xlsx
- TableS1.docx
- TableS2.docx
- TableS3-revised.docx
- TableS5.xlsx
- tableS6-.docx
