# Supplementary material for: A hybrid-hierarchical genome assembly strategy to sequence the invasive golden mussel, Limnoperna fortunei
Source: Gigascience. 2017 Dec 15;7(2):gix128. doi: 10.1093/gigascience/gix128 (PMC5836269; doi:10.1093/gigascience/gix128)
Supplement: Supplemental material [file gix128_supp.zip › Table-S4-final.xlsx]

## Sheet: Planilha1
Supplementary Table S4. Enriched PFAMs found in the golden mussel genome
Pfam	Lf	Bp	Mg	Mp	Cg	Pf	Py	Rp	Hd	Lg	adj pvalue	normalized value	Pfam ID	Description
RVT_1	824	53	5	182	0	234	15	226	91	8	0	8.24	PF00078	Reverse transcriptase (RNA-dependent DNA polymerase)
Ank_2	723	485	107	447	318	336	335	707	398	186	0	1.52532	PF12796	Ankyrin repeats (3 copies)
Ank_4	668	464	109	408	305	315	304	631	372	179	0	1.49441	PF13637	Ankyrin repeats (many copies)
Ank_5	653	450	101	387	291	304	294	599	370	167	0	1.52214	PF13857	Ankyrin repeats (many copies)
Ank_3	641	452	89	397	299	303	284	598	365	159	0	1.52257	PF13606	Ankyrin repeat
Ank	618	450	95	373	285	296	266	578	358	159	0	1.5	PF00023	Ankyrin repeat
I-set	562	499	146	329	190	181	206	807	104	187	0	1.53973	PF07679	Immunoglobulin I-set domain
rve	501	12	1	57	0	121	5	109	101	1	0	9.10909	PF00665	Integrase core domain
DDE_3	196	22	3	21	3	25	3	63	5	3	0	11.5294	PF13358	DDE superfamily endonuclease
DDE_Tnp_4	194	94	5	26	50	71	8	89	39	25	0	3.66038	PF13359	DDE superfamily endonuclease
COR	192	173	45	66	15	31	56	117	6	5	0	2.46154	PF16095	C-terminal of Roc, COR, domain
Exo_endo_phos_2	190	21	0	116	0	26	4	190	7	33	0	4.87179	PF14529	Endonuclease-reverse transcriptase
Peptidase_A17	145	0	0	0	0	19	0	122	22	3	0	9.66667	PF05380	Pao retrotransposon peptidase
PHD	135	63	4	55	42	57	38	118	14	38	0	2.59615	PF00628	PHD-finger
HTH_Tnp_Tc3_2	117	49	0	9	0	4	0	59	9	1	0	8.35714	PF01498	Transposase
Collagen	116	45	7	58	32	28	38	104	15	36	0	2.52174	PF01391	Collagen triple helix repeat (20 copies)
DDE_1	100	17	0	37	2	18	4	213	35	9	0	3.125	PF03184	DDE superfamily endonuclease
gag-asp_proteas	93	35	1	77	3	43	2	225	5	3	0	2.58333	PF13975	gag-polyprotein putative aspartyl protease
HTH_23	79	27	0	21	3	2	4	48	11	5	0	6.07692	PF13384	Homeodomain-like domain
HTH_Tnp_4	74	29	1	10	14	39	2	20	3	11	0	4.35294	PF13613	Helix-turn-helix of DDE superfamily endonuclease
YqaJ	74	29	3	25	0	16	5	60	5	11	0	4.11111	PF09588	YqaJ-like viral recombinase domain
MULE	63	55	0	28	0	21	0	39	10	1	0	3.5	PF10551	MULE transposase domain
HTH_Tnp_Tc5	58	6	0	13	0	12	3	85	21	5	0	3.86667	PF03221	Tc5 transposase DNA-binding domain
Helitron_like_N	55	0	0	12	0	18	0	4	2	0	0	11	PF14214	Helitron helicase-like domain at N-terminus
HTH_32	53	30	0	7	1	3	1	18	8	3	0	5.88889	PF13565	Homeodomain-like domain
zf-H2C2	53	2	0	4	0	9	2	11	5	1	0	13.25	PF09337	His(2)-Cys(2) zinc finger
Herpes_alk_exo	40	17	1	11	0	7	0	26	3	1	0	5.71429	PF01771	Herpesvirus alkaline exonuclease
Transposase_21	25	2	0	5	0	7	0	20	2	0	0	8.33333	PF02992	Transposase family tnp2
FeS	11	1	0	0	0	0	0	0	0	0	0	NA	PF04060	Putative Fe-S cluster
PIF1	59	37	0	33	4	26	7	64	4	0	3.7e-12	3.27778	PF05970	PIF1-like helicase
HTH_28	35	21	0	11	0	2	0	26	4	1	5.5e-12	5	PF13518	Helix-turn-helix domain
HTH_38	32	16	0	8	0	1	1	18	8	0	1.1e-11	5.33333	PF13936	Helix-turn-helix domain
CTNNB1_binding	15	1	0	1	1	0	0	1	0	1	1.3e-11	15	PF08347	N-terminal CTNNB1 binding
SCAN	23	0	0	1	1	6	0	30	1	2	1.8e-11	7.66667	PF02023	SCAN domain
RSN1_TM	14	1	0	1	1	1	1	2	1	1	2.1e-10	14	PF13967	Late exocytosis, associated with Golgi transport
DDE_Tnp_1_7	47	26	2	27	1	3	1	39	14	3	6.7e-10	3.35714	PF13843	Transposase IS4
DUF4371	42	15	2	20	0	4	0	65	8	0	2.5e-09	3.5	PF14291	Domain of unknown function (DUF4371)
zf-CCHC	69	20	1	21	12	27	12	95	21	24	2.7e-09	2.55556	PF00098	Zinc knuckle
Ig_3	549	557	169	345	209	188	218	897	131	198	3.3e-09	1.35556	PF13927	Immunoglobulin domain
BrkDBD	17	9	0	1	0	0	1	6	1	1	4.3e-09	8.5	PF09607	Brinker DNA-binding domain
Retrotrans_gag	37	5	0	16	0	26	1	37	5	1	8.1e-09	3.7	PF03732	Retrotransposon gag protein
Asp_protease_2	65	25	0	64	4	30	4	165	3	1	1.2e-07	2.40741	PF13650	Aspartyl protease
DUF1258	15	1	0	0	0	5	0	10	1	0	3.3e-07	7.5	PF06869	Protein of unknown function (DUF1258)
rve_3	15	0	0	1	0	7	0	0	5	0	3.3e-07	7.5	PF13683	Integrase core domain
BET	11	0	0	0	1	1	1	4	0	1	5.8e-07	11	PF17035	Bromodomain extra-terminal - transcription regulation
DUF1759	37	3	0	5	0	5	0	114	14	5	1.2e-06	3.08333	PF03564	Protein of unknown function (DUF1759)
DUF268	20	14	0	20	0	0	0	0	0	0	1.3e-06	5	PF03269	Caenorhabditis protein of unknown function, DUF268
Exo_endo_phos	57	15	1	27	14	26	21	59	3	36	2.1e-06	2.375	PF03372	Endonuclease/Exonuclease/phosphatase family
zf-RVT	22	2	0	26	0	1	1	12	0	2	2.7e-06	4.4	PF13966	zinc-binding in reverse transcriptase
PHM7_cyt	14	1	1	1	1	1	1	3	1	1	2.7e-06	7	PF14703	Cytosolic domain of 10TM putative phosphate transporter
DDE_Tnp_1	38	22	2	8	11	25	3	21	6	4	3.1e-06	2.92308	PF01609	Transposase DDE domain
TSP_1	212	112	47	124	107	86	86	556	22	51	4.1e-06	1.51429	PF00090	Thrombospondin type 1 domain
HTH_psq	43	18	0	36	2	5	5	110	1	3	4.3e-06	2.6875	PF05225	helix-turn-helix, Psq domain
zf-B_box	368	212	21	351	480	367	106	582	73	41	6.5e-06	1.35793	PF00643	B-box zinc finger
BRD4_CDT	10	2	0	0	1	1	1	4	0	1	7e-06	10	PF17105	C-terminal domain of bromodomain protein 4
HTH_29	25	20	0	7	0	2	0	35	7	0	2e-05	3.57143	PF13551	Winged helix-turn helix
AIG1	92	48	15	63	31	39	32	46	32	22	2.5e-05	1.84	PF04548	AIG1 family
ig	381	378	122	270	151	144	158	596	65	156	2.6e-05	1.33217	PF00047	Immunoglobulin domain
Herpes_teg_N	18	0	0	6	0	8	1	21	4	0	3.6e-05	4.5	PF04843	Herpesvirus tegument protein, N-terminal conserved region
Plant_tran	27	20	2	8	0	12	1	21	7	0	0.00021	3	PF04827	Plant transposon protein
ALS2CR8	21	3	0	13	7	3	3	14	2	3	0.00027	3.5	PF15299	Amyotrophic lateral sclerosis 2 chromosomal region candidate gene 8
FLYWCH	42	43	1	39	9	7	3	25	10	4	0.00028	2.33333	PF04500	FLYWCH zinc finger domain
LRR_8	332	260	25	332	155	250	193	650	102	124	0.00045	1.31746	PF13855	Leucine rich repeat
Cobalamin_bind	11	3	0	1	0	4	5	0	0	0	0.00095	5.5	PF01122	Eukaryotic cobalamin-binding protein
DDE_Tnp_IS1595	11	1	0	3	0	0	0	16	3	2	0.00095	5.5	PF12762	ISXO2-like transposase domain
RSN1_7TM	11	1	2	1	1	1	1	2	0	1	0.00095	5.5	PF02714	Calcium-dependent channel, 7TM region, putative phosphate
Asp_protease	18	5	0	18	1	5	1	24	1	0	0.00097	3.6	PF09668	Aspartyl protease
PLA2_B	18	4	3	5	2	5	3	17	0	1	0.00097	3.6	PF01735	Lysophospholipase catalytic domain
Death	118	88	30	60	31	53	65	165	25	24	0.0012	1.57333	PF00531	Death domain
Sulfate_transp	32	10	3	14	8	6	7	30	7	12	0.0017	2.46154	PF00916	Sulfate permease family
DUF640	13	10	0	9	0	4	1	0	0	3	0.0024	4.33333	PF04852	Protein of unknown function (DUF640)
PRA1	13	2	1	2	2	2	3	4	3	2	0.0024	4.33333	PF03208	PRA1 family protein
CENP-B_N	21	6	0	9	0	8	1	19	9	6	0.0031	3	PF04218	CENP-B N-terminal DNA-binding domain
Cauli_VI	10	3	0	0	1	7	1	7	0	0	0.0058	5	PF01693	Caulimovirus viroplasmin
DUF1279	10	2	0	2	2	2	2	3	1	2	0.0058	5	PF06916	Protein of unknown function (DUF1279)
HHH_3	20	8	0	10	3	10	5	18	3	2	0.01	2.85714	PF12836	Helix-hairpin-helix motif
Izumo-Ig	52	53	7	34	18	21	18	48	4	11	0.011	1.85714	PF16706	Izumo-like Immunoglobulin domain
FAM194	12	2	0	2	2	2	2	5	3	2	0.011	4	PF14977	FAM194 protein
Peptidase_C1	56	22	12	20	21	23	16	68	17	22	0.013	1.80645	PF00112	Papain family cysteine protease
Tubulin-binding	14	2	0	3	3	5	2	10	4	4	0.014	3.5	PF00418	Tau and MAP protein, tubulin-binding repeat
TIR	177	166	9	180	66	133	76	227	95	50	0.018	1.37209	PF01582	TIR domain
OTU	46	30	8	15	16	34	13	52	10	10	0.038	1.84	PF02338	OTU-like cysteine protease
Fez1	11	1	2	2	2	4	3	5	1	1	0.049	3.66667	PF06818	Fez1
Shown are: PFAM, protein family identification name; Lf,Bp, Mg, Mp, Cg, Pf, Py, Rp, Hd, Lg, abolute PFAM frequency in the annotated genome respectively of the golden mussel; Bathymodioulus platifrons; Mytilus galloprovincialis; Modioulus philippinarum; Crassostrea gigas; Pinctada fucata; Patinopecten yessoensis; Ruditapes philippinarum; Haliotus discus hannai; Lottia gigantea; Adj pvalue, Bonferr…
