# Supplementary material for: A hybrid-hierarchical genome assembly strategy to sequence the invasive golden mussel, Limnoperna fortunei
Source: Gigascience. 2017 Dec 15;7(2):gix128. doi: 10.1093/gigascience/gix128 (PMC5836269; doi:10.1093/gigascience/gix128)
Supplement: Supplemental material [file gix128_supp.zip › TableS5.xlsx]

## Sheet: Planilha1
Supplementary Table S5. Down-represented PFAMs found in the golden mussel genome.
Pfam	Lf	Bp	Mg	Mp	Cg	Pf	Py	Rd	Hd	Lg	adj pvalue	normalized value	Pfam ID	Description
C1q	235	387	156	409	319	311	126	126	63	9	0	0.628342	PF00386	C1q domain
NHL	57	39	7	79	541	105	34	34	75	18	0	0.395833	PF01436	NHL repeat
Acetyltransf_10	2	15	6	14	11	16	14	14	16	12	0	0.0952381	PF13673	Acetyltransferase (GNAT) domain
Prok-JAB	1	1	1	2	4	111	4	4	1	4	0	0.0555556	PF14464	Prokaryotic homologs of the JAB domain
GON	1	1	2	1	7	1	3	3	30	38	0	0.0588235	PF08685	GON domain
Tape_meas_lam_C	0	0	0	0	0	114	0	0	0	0	0	0	PF09718	Lambda phage tail tape-measure protein (Tape_meas_lam_C)
Dynein_light	0	9	4	13	3	5	11	11	11	8	0	0	PF01221	Dynein light chain type 1
MFS_1	230	209	57	397	205	386	327	327	211	218	2.74414e-12	0.644258	PF07690	Major Facilitator Superfamily
zf-C3HC4_3	95	131	52	120	126	149	149	149	68	126	3.74084e-09	0.565476	PF13920	Zinc finger, C3HC4 type (RING finger)
ANAPC4_WD40	66	111	12	95	131	112	142	142	37	127	2.58905e-08	0.528	PF12894	Anaphase-promoting complex subunit 4 WD40 domain
Kinase-like	19	40	8	33	62	44	55	55	17	63	3.12077e-08	0.358491	PF14531	Kinase-like
CBM_14	39	65	19	55	65	47	51	51	78	83	9.70127e-08	0.464286	PF01607	Chitin binding Peritrophin-A domain
7tm_1	423	460	15	501	397	775	424	424	392	296	2.8779e-07	0.762162	PF00001	7 transmembrane receptor (rhodopsin family)
NACHT	18	18	4	18	19	164	24	24	6	22	3.34525e-07	0.367347	PF05729	NACHT domain
Arf	74	89	29	101	111	90	129	129	76	110	5.95584e-07	0.564885	PF00025	ADP-ribosylation factor family
XPA_N	1	0	0	2	2	1	2	2	43	2	6.22876e-07	0.0909091	PF01286	XPA protein N-terminal
Neur_chan_LBD	129	110	23	197	151	236	190	190	107	86	1.30732e-06	0.641791	PF02931	Neurotransmitter-gated ion-channel ligand binding domain
GBP	1	1	2	1	4	3	2	2	1	1	7.52578e-06	0.1	PF02263	Guanylate-binding protein, N-terminal domain
UPF0029	1	1	0	0	43	24	1	1	1	1	7.52578e-06	0.1	PF01205	Uncharacterized protein family UPF0029
Peptidase_S74	3	1	0	1	1	118	1	1	0	1	1.62142e-05	0.1875	PF13884	Chaperone of endosialidase
Abhydrolase_3	21	34	5	48	41	56	47	47	33	31	1.6518e-05	0.42	PF07859	alpha/beta hydrolase fold
Neur_chan_memb	117	105	10	174	141	221	186	186	112	73	2.99661e-05	0.653631	PF02932	Neurotransmitter-gated ion-channel transmembrane region
Sulfotransfer_1	68	49	15	160	50	87	102	102	111	39	5.67979e-05	0.591304	PF00685	Sulfotransferase domain
GST_N_3	8	17	2	17	22	32	22	22	22	17	7.7705e-05	0.307692	PF13417	Glutathione S-transferase, N-terminal domain
zf-C3HC4_2	74	82	27	83	85	122	133	133	52	122	9.01956e-05	0.606557	PF13923	Zinc finger, C3HC4 type (RING finger)
Lectin_C	199	181	78	286	222	237	159	159	107	112	0.000106922	0.723636	PF00059	Lectin C-type domain
adh_short_C2	77	80	30	135	86	97	108	108	57	75	0.000142537	0.616	PF13561	Enoyl-(Acyl carrier protein) reductase
DUF4559	9	8	4	6	1	7	2	2	0	1	0.000722243	0.346154	PF15112	Domain of unknown function (DUF4559)
Sulfotransfer_3	28	25	7	75	35	42	65	65	31	31	0.000749787	0.5	PF13469	Sulfotransferase family
GST_C_2	7	16	2	17	21	22	12	12	21	16	0.00101439	0.318182	PF13410	Glutathione S-transferase, C-terminal domain
eIF2A	6	18	0	20	25	19	27	27	2	21	0.00108988	0.3	PF08662	Eukaryotic translation initiation factor eIF2A
GST_N_2	6	12	3	13	14	24	16	16	17	13	0.00108988	0.3	PF13409	Glutathione S-transferase, N-terminal domain
EGF_CA	76	85	41	76	111	77	59	59	30	68	0.00144784	0.638655	PF07645	Calcium-binding EGF domain
GST_N	13	26	3	30	26	36	29	29	18	25	0.00179885	0.40625	PF02798	Glutathione S-transferase, N-terminal domain
Sugar_tr	61	56	17	107	65	95	97	97	53	77	0.00218181	0.616162	PF00083	Sugar (and other) transporter
TPR_9	9	17	4	21	24	20	28	28	10	25	0.00220312	0.36	PF13371	Tetratricopeptide repeat
Fibrinogen_C	145	198	87	201	192	154	74	74	75	69	0.00236494	0.717822	PF00147	Fibrinogen beta and gamma chains, C-terminal globular domain
APH	4	9	2	9	17	17	14	14	9	14	0.00366457	0.266667	PF01636	Phosphotransferase enzyme family
7TM_GPCR_Srw	62	68	1	86	62	152	78	78	73	57	0.00417814	0.626263	PF10324	Serpentine type 7TM GPCR chemoreceptor Srw
RBP_receptor	2	15	2	7	7	14	4	4	5	3	0.00622286	0.2	PF14752	Retinol binding protein receptor
SGL	39	60	8	51	157	57	32	32	27	21	0.00679522	0.573529	PF08450	SMP-30/Gluconolaconase/LRE-like region
adh_short	95	89	37	146	94	110	110	110	66	80	0.00697474	0.683453	PF00106	short chain dehydrogenase
F5_F8_type_C	56	51	24	62	102	55	66	66	44	49	0.00804489	0.622222	PF00754	F5/8 type C domain
WD40	179	196	51	195	205	193	217	217	83	198	0.00830955	0.752101	PF00400	WD domain, G-beta repeat
SBP_bac_3	18	22	4	33	31	44	29	29	12	48	0.00904628	0.473684	PF00497	Bacterial extracellular solute-binding proteins, family 3
zf-C2H2_11	18	19	3	11	18	21	9	9	74	48	0.00904628	0.473684	PF16622	zinc-finger C2H2-type
7TM_GPCR_Srsx	85	103	1	114	95	152	122	122	92	94	0.00952239	0.674603	PF10320	Serpentine type 7TM GPCR chemoreceptor Srsx
Gtr1_RagA	13	21	9	15	26	29	29	29	9	32	0.0116602	0.433333	PF04670	Gtr1/RagA G protein conserved region
LPMO_10	13	19	12	20	27	24	25	25	16	12	0.0116602	0.433333	PF03067	Lytic polysaccharide mono-oxygenase, cellulose-degrading
Lig_chan	19	23	3	31	29	41	29	29	25	48	0.0133299	0.487179	PF00060	Ligand-gated ion channel
zf-RING_2	103	110	31	102	116	133	152	152	72	128	0.0135526	0.70068	PF13639	Ring finger domain
Zona_pellucida	5	10	2	6	9	13	16	16	16	3	0.0148819	0.3125	PF00100	Zona pellucida-like domain
GAIN	4	5	7	5	16	10	11	11	0	2	0.0149289	0.285714	PF16489	GPCR-Autoproteolysis INducing (GAIN) domain
Sulfotransfer_2	20	10	1	9	7	43	57	57	44	20	0.0190443	0.5	PF03567	Sulfotransferase family
GST_C	18	27	11	28	25	35	27	27	26	24	0.0199862	0.486486	PF00043	Glutathione S-transferase, C-terminal domain
Methyltransf_25	45	45	10	63	51	95	78	78	42	55	0.020253	0.608108	PF13649	Methyltransferase domain
PAN_1	28	18	7	28	44	29	19	19	64	38	0.0238337	0.54902	PF00024	PAN domain
Acetyltransf_7	8	15	7	19	11	13	18	18	13	14	0.0250221	0.380952	PF13508	Acetyltransferase (GNAT) domain
LSM	8	15	7	18	18	10	14	14	12	18	0.0250221	0.380952	PF01423	LSM domain
G-alpha	19	23	9	26	32	34	33	33	21	31	0.0286299	0.5	PF00503	G-protein alpha subunit
EF-hand_8	126	125	47	167	135	142	160	160	67	97	0.0312223	0.732558	PF13833	EF-hand domain pair
KR	48	52	14	71	60	67	85	85	26	61	0.0320605	0.623377	PF08659	KR domain
FXa_inhibition	56	73	34	59	67	58	46	46	17	50	0.0350684	0.643678	PF14670	Coagulation Factor Xa inhibitory site
AAA_18	10	20	4	17	23	21	23	23	5	30	0.0351651	0.416667	PF13238	AAA domain
Sulfatase	30	26	5	49	27	33	39	39	62	33	0.0379715	0.566038	PF00884	Sulfatase
Xan_ur_permease	14	14	9	17	15	40	35	35	11	13	0.0448859	0.466667	PF00860	Permease family
ResIII	28	50	12	34	51	43	40	40	8	49	0.045147	0.56	PF04851	Type III restriction enzyme, res subunit
Shown are: PFAM, protein family identification name; Lf,Bp, Mg, Mp, Cg, Pf, Py, Rp, Hd, Lg, abolute PFAM frequency in the annotated genome respectively of the golden mussel; Bathymodioulus platifrons; Mytilus galloprovincialis; Modioulus philippinarum; Crassostrea gigas; Pinctada fucata; Patinopecten yessoensis; Ruditapes philippinarum; Haliotus discus hannai; Lottia gigantea; Adj pvalue, Bonferr…
